# Supplementary material for: Tetramethylpyrazine (TMP), an Active Ingredient of Chinese Herb Medicine Chuanxiong, Attenuates the Degeneration of Trabecular Meshwork through SDF-1/CXCR4 Axis
Source: PLoS One. 2015 Aug 14;10(8):e0133055. doi: 10.1371/journal.pone.0133055 (PMC4537220; doi:10.1371/journal.pone.0133055)
Supplement: S1 Fig — The expression levels of CXCR4 of the trabecular and iris specimens in 54 primary open angle glaucoma patients and 19 non-glaucomatous controls were analyzed by real-time PCR (For trabecular meshwork: 0.067±0.006 versus 0.38±0.095, p = 0.02, For iris: 0.244±0.094 versus 0.281±0.079, p = 0.194). (XLSX) [file pone.0133055.s001.xlsx]

## Sheet: 工作表1
The relative expression of CXCR4 in trabecular meshwork		The relative expression of CXCR4 in iris
donor controls	glaucoma patients	donor controls	glaucoma patients
0.00647906	0.0161844	0.942827	0.528509
0.00628009	0.514057	0.586417	0.0395549
0.00401607	0.0473661	0.289172	0.351842
0.154963	0.0734548	0.411796	0.0384733
0.137738	0.141316	0.017579	0.493116
0.238159	0.0280278	0.204476	0.479632
0.244855	0.989657	0.00494436	0.219151
0.0665231	0.586417	0.336808	0.303549
0.186856	0.0498245	0.539614	0.281265
0.0454366	0.0947323	0.29937	0.716978
0.137738	0.170755	0.168404	0.360982
0.0877778	0.615572	0.291183	0.467488
0.0660636	0.665726	0.332171	0.0908733
0.00427459	0.231647	0.105843	0.0791098
0.0921418	0.757858	0.244093	0.052556
0.0166308	5.60611	0.219151	0.0642571
0.00797666	1.00347	0.01418	0.10104
0.00634572	0.108668	0.0941957	0.293819
0.0216423	0.0351581	0.00739108	0.040386
	0.386013		0.534774
	0.205898		0.0584765
	0.933033		0.0812977
	0.921464		0.0555527
	0.0620683		0.742262
	0.0356489		7.56846
	0.436181		0.0583146
	0.418703		0.0638133
	0.0172173		0.385019
	0.386891		0.371903
	0.196146		0.0504151
	0.0224056		0.0792924
	2.28802		0.417544
	0.0676859		0.160428
	0.251739		0.246558
	0.214641		0.366021
	1.60214		0.156041
	0.0947323		0.406126
	0.0563282		0.528509
	0.464902		0.0395549
	0.659754		0.351842
	0.965936		0.0384733
	1.65864		0.493116
	0.381565		0.479632
	0.473029		0.219151
	0.521233		0.303549
	0.44074		0.281265
	0.602904		0.716978
	0.356013		0.360982
	0.497		0.3241
	0.286		0.3029
	0.6988		0.2773
	0.1467		0.2652
	0.0976		0.2467
	0.8143		0.1865
